# Supplementary material for: Elucidating the Molecular Mechanisms of Pulsed Light-Induced Lycopene Accumulation in Tomatoes Through Integrated Multi-Omics Analysis
Source: Int J Mol Sci. 2025 Dec 7;26(24):11828. doi: 10.3390/ijms262411828 (PMC12732774; doi:10.3390/ijms262411828)
Supplement: Supplementary file 1 [file ijms-26-11828-s001.zip › Supplementary Table S1.xlsx]

## Sheet: Sheet1
Solyc12g099260.2
Solyc01g097810.3
Solyc05g053300.3
Solyc04g050930.3
Solyc08g081570.3
Solyc03g031860.3
Solyc02g069460.3
Solyc03g115980.1

## Sheet: 原始
Gene_ID	G3-1	G3-2	G3-3	G4-1	G4-2	G4-3	G4-4	baseMean	log2FoldChange	lfcSE	stat	pvalue	padj
Solyc01g097810.3	2491	2728	2341	1517	1018	1368	2044	1890.28222806754	-0.647725	0.19713166254686	-3.28575	0.00101711259749703	0.0131447458553645
Solyc02g069460.3	234	260	252	100	117	110	103	166.624656392092	-1.05373	0.271947126165449	-3.87477	0.0001067242293165	0.00262823526255344
Solyc03g031860.3	194517	252681	263775	90433	117018	129091	190380	173287.52341111	-0.759852	0.233586479854099	-3.25298	0.00114201482264518	0.0142263062750472
Solyc03g115980.1	629	348	332	65	149	127	274	263.442719491424	-1.43192	0.427002308052502	-3.35342	0.000798183055317089	0.0111037692874748
Solyc04g050930.3	467	409	253	130	83	106	127	217.18995949849	-1.59508	0.289559496395443	-5.50865	3.61593502791659e-08	5.93690472103111e-06
Solyc05g053300.3	6817	5183	4595	2685	2453	3545	4149	4106.72491539383	-0.674342	0.173457241308933	-3.88765	0.000101217919183263	0.00254556252810098
Solyc08g081570.3	1120	1153	974	578	525	738	801	825.961935164617	-0.591353	0.117893915839271	-5.01597	5.27654320331955e-07	4.73437262876013e-05
Solyc12g099260.2	1318	348	237	49	223	146	130	336.46269516564	-2.01164	0.674853153779993	-2.98086	0.00287439925330384	0.0267968609154419
转录组差异筛选参数：	|log2FC|>=log2(1.5) & P<=0.05
log2（1.5）	0.584963

## Sheet: Supplementary Table S1
Supplementary Table S1.Summary of transcriptomic analysis showing fold-changes and p-values of key differentially expressed genes
Gene_ID	G3-1	G3-2	G3-3	G4-1	G4-2	G4-3	G4-4	baseMean	log2FoldChange	lfcSE	stat	pvalue	padj
Solyc01g097810.3	11586	2998	2275	83255	9438	57884	14460	27940.7	3.10251	0.811994	3.82085	0.000132991	0.00308766
Solyc02g069460.3	2315	1810	2101	32647	3200	17486	3249	9850.82	2.99294	0.783826	3.81837	0.000134337	0.00310645
Solyc03g031860.3	655	106	70	3328	554	1938	740	1137.23	2.80638	0.842649	3.33043	0.000867128	0.0116966
Solyc03g115980.1	2452	1913	1659	18109	5232	17957	5444	7967.31	2.72489	0.53669	5.07722	3.83002e-07	3.80916e-05
Solyc04g050930.3	4853	2198	2998	38082	5290	28198	3205	13137.3	2.69094	0.796429	3.37876	0.000728137	0.0103465
Solyc05g053300.3	320	313	215	601	650	416	443	443.284	1.12138	0.366708	3.05797	0.0022284	0.0224116
Solyc08g081570.3	178	347	158	431	326	580	673	380.403	1.26672	0.291369	4.34747	1.37716e-05	0.000582233
Solyc12g099260.2	125	315	191	567	266	434	553	353.738	1.25802	0.385028	3.26734	0.00108565	0.0137866
