# Supplementary material for: Elucidating the Molecular Mechanisms of Pulsed Light-Induced Lycopene Accumulation in Tomatoes Through Integrated Multi-Omics Analysis
Source: Int J Mol Sci. 2025 Dec 7;26(24):11828. doi: 10.3390/ijms262411828 (PMC12732774; doi:10.3390/ijms262411828)
Supplement: Supplementary file 1 [file ijms-26-11828-s001.zip › Supplementary Table S2.xlsx]

## Sheet: Supplementary Table S2
	Supplementary Table S2. Bioinformatics Software, Parameters, and Resources
		Analysis Item	Software	Version	Parameters
	Transcriptomics	Data Quality Control	fastp	0.23.4	Default parameters
		Alignment	STAR	2.7.8a	--twopassMode Basic --sjdbOverhang 149 --quantMode TranscriptomeSAM GeneCounts --chimSegmentMin 12 --chimJunctionOverhangMin 8 --chimOutJunctionFormat 1 --alignSJDBoverhangMin 10 --alignMatesGapMax 100000 --alignIntronMax 100000 --alignSJstitchMismatchNmax 5 -1 5 5 --chimMultimapScoreRange 3 --chimScoreJunctionNonGTAG -4 --chimMultimapNmax 20 --chimNonchimScoreDropMin 10 --peOverlapNbasesMin 12 -…
		Quantification	featureCounts	2.0.4	Default parameters
		Transcript Assembly	stringtie	2.2.1	-
		Differential Gene Analysis	DESeq2	1.44.0	-
	Proteomics	Data Quality Control	In-house Software	V4
		Whole Protein Functional Annotation_Transcription Factors	JASPAR Database	Version 2024
		Expression Analysis	In-house Software	V4
		Whole Protein Functional Annotation_Subcellular Localization (Prokaryotic)	NGLoc	NA
		Whole Protein Functional Annotation_Pfam	HMMER	3.1b2
		Whole Protein Functional Annotation_Subcellular Localification (Eukaryotic)	MultiLoc2	NA
		Protein Set Analysis (GO Enrichment)	GOATools	Version 1.4.4
		Whole Protein Functional Annotation_GO	BLAST2GO	2.5.0
		Whole Protein Functional Annotation_NR_SwissProt	DIAMOND	Version 2.1.9
		Protein Set Analysis (KEGG Enrichment)	Python	NA
		PCA Analysis	In-house Software	V4
		Differential Protein Analysis	In-house Software	V4
	Metabolomics	PCA Analysis	ropls(R packages)	Version1.6.2	Default parameters
		Differential Metabolite Analysis-Multivariate Statistics	ropls(R packages)	Version1.6.2	VIP>1 & Pvalue<0.05
		KEGG Compound Classification	KEGG kegg_v20230830	Release 2017-05-01	NA
		KEGG Functional Pathways	KEGG kegg_v20230830	Release 2017-05-01	NA
		Venn Diagram	VennDiagram (R packages)	Version1.6.20	NA
		KEGG Pathway Enrichment	scipy(Python)	Version1.0.0	pvalue < 0.05
		Heatmap	scipy(Python)	Version1.0.0	NA
		Cluster Analysis	scipy(Python)	Version1.0.0	NA
		Correlation Analysis	scipy(Python)	Version1.0.0	NA
		VIP Analysis	ropls(R);scipy(Python)	Version1.6.2;Version1.0.0	NA
	Integrated Analysis	Spearman Correlation Analysis	rcorr(R packages)	Version 5.2.3	P < 0.001 & |r|>0.95
		WGCNA	wgcna(R packages)	Version1.68	NA
		Network Diagram Visualization	Cytoscape	Version 3.10.2	NA
