# Supplementary material for: Elucidating the Molecular Mechanisms of Pulsed Light-Induced Lycopene Accumulation in Tomatoes Through Integrated Multi-Omics Analysis
Source: Int J Mol Sci. 2025 Dec 7;26(24):11828. doi: 10.3390/ijms262411828 (PMC12732774; doi:10.3390/ijms262411828)
Supplement: Supplementary file 1 [file ijms-26-11828-s001.zip › Supplementary Table S3.xlsx]

## Sheet: Supplementary Table S3
Supplementary Table S3.Primer sequences for sequencing genes
1	1-Solyc01g097810.3-F	CCACCCGAGCCTGAACAT
	1-Solyc01g097810.3-R	CCCGCACCACTGGACTAA
2	2-Solyc03g031860.3-F	GAATCAATAGAGGTGGTGG
	2-Solyc03g031860.3-R	CTCGGGAGTCATTAGCAT
3	12-Solyc02g069460.3-F	ACCCATTTCCACATCTAA
	12-Solyc02g069460.3-R	AACTCCTTCCTACCCATC
4	13-Solyc12g099260.2-F	TTGGTGGACGAGATGAGT
	13-Solyc12g099260.2-R	CGAAGTGGGAACGGTAGC
5	14-Solyc05g053300.3-F	GATGGTGTTGCTTGTGTG
	14-Solyc05g053300.3-R	CATTGTAGGATGTGCGTG
6	15-Solyc08g081570.3-F	GTCTTCACTATTTTTTTC
	15-Solyc08g081570.3-R	CTAGATGTTTCTGTTTCA
7	16-Solyc04g050930.3-F	ATCCCAGTGTTCTCGTCC
	16-Solyc04g050930.3-R	CAGGTGTCCCTATTCTCC
8	18-Solyc03g115980.1-F	AAAATCTCTAAATCCCTCCC
	18-Solyc03g115980.1-R	GTCCATCTTGCGTTCTATCA
